# Supplementary material for: Insights into the κ/ι-carrageenan metabolism pathway of some marine Pseudoalteromonas species
Source: Commun Biol. 2019 Dec 19;2:474. doi: 10.1038/s42003-019-0721-y (PMC6923384; doi:10.1038/s42003-019-0721-y)
Supplement: Supplementary file 3 — Supplementary Data 1 [file 42003_2019_721_MOESM3_ESM.xlsx]

## Sheet: Sheet1
Supplementary Data: Summary of RNAseq results. Highlighted entries are part of the CarPUL. Entries are color-coded as follows:
Gene	EU_number	Differential Expression Log2 Ratio	Differential Expression p-value	TPM	TPM
				(Gal)	(Iota)
Cell division inhibitor CDS	EU511_18390	-1000000	9.7e-07	274.35	0
Spermidine synthase (EC 2.5.1.16) CDS	EU511_08250	-1000000	3.1e-15	568.57	0
putative secreted calmodulin-like protein CDS	EU511_00070	-1000000	0.0021	145.74	0
putative secreted calmodulin-like protein CDS	EU511_00065	-1000000	0.00072	153.41	0
Two-component response regulator CDS	EU511_03955	-1000000	3e-15	564.41	0
Transcription regulator CDS	EU511_14490	-10.94	0	20538	10.5
Rod shape-determining protein RodA CDS	EU511_11205	-10.26	0	13082.3	10.71
Prepilin-type cleavage/methylation-like protein CDS	EU511_06900	-9.44	0	920.41	1.36
Transcriptional regulator of mannoside utilization, LacI family CDS	EU511_17950	-8.78	0	1256.52	2.79
hypothetical protein CDS	EU511_14855	-8.46	0	4431.76	12.6
Metallo-beta-lactamase superfamily protein PA0057 CDS	EU511_17790	-8.22	0	1670.98	5.55
Glutamate racemase (EC 5.1.1.3) CDS	EU511_01460	-7.98	0	5263.47	20.88
Sensor histidine kinase CDS	EU511_06160	-7.94	0	1572.88	6.36
tRNA (Uracil54-C5-)-methyltransferase (EC 2.1.1.35) CDS	EU511_01450	-7.65	0	1025.22	5.07
hypothetical protein CDS	EU511_16860	-7.49	0	1025.33	5.74
DNA-3-methyladenine glycosylase (EC 3.2.2.20) CDS	EU511_04415	-7.31	0	1482.53	9.39
Selenoprotein O and cysteine-containing homologs CDS	EU511_00885	-7.19	0	7779.71	53.39
TonB-dependent receptor @ Iron siderophore receptor protein CDS	EU511_00930	-7.17	1.9e-07	337.42	2.32
Sulfur carrier protein adenylyltransferase ThiF CDS	EU511_06740	-7.14	0	4657.11	33.05
diguanylate cyclase (GGDEF domain) CDS	EU511_06665	-7.03	0	3917.49	29.94
Cell division protein FtsN CDS	EU511_01750	-6.93	0	22121.4	180.85
tRNA pseudouridine synthase A (EC 4.2.1.70) CDS	EU511_04885	-6.85	0	3237.82	28.06
Cytochrome oxidase biogenesis protein Sco1/SenC/PrrC, putative copper metallochaperone CDS	EU511_15785	-6.83	0	8729.5	76.69
Biotin--protein ligase (EC 6.3.4.9, EC 6.3.4.10, EC 6.3.4.11, EC 6.3.4.15) / Biotin operon repressor CDS	EU511_00595	-6.53	0	2077.22	22.45
putative orphan protein CDS	EU511_06220	-6.52	9.9e-11	456.76	4.99
hypothetical protein CDS	EU511_06995	-6.51	5.6e-12	481.13	5.24
Ribosomal large subunit pseudouridine synthase A (EC 4.2.1.70) CDS	EU511_02475	-6.44	0	1204.12	13.85
hypothetical protein CDS	EU511_06565	-6.31	0	3074.73	38.72
Possible protease sohB (EC 3.4.21.-) CDS	EU511_09335	-6.25	0	3033.07	39.75
COG2363 CDS	EU511_10940	-6.21	2.3e-14	557.89	7.56
Methylglutaconyl-CoA hydratase (EC 4.2.1.18) CDS	EU511_08395	-6.2	0	1521.49	20.79
FIG01058255: hypothetical protein CDS	EU511_01660	-6.18	3e-16	611.91	8.48
putative orphan protein; putative membrane-associated protein CDS	EU511_17655	-6.16	2.5e-11	472.68	6.58
Outer membrane receptor proteins, mostly Fe transport CDS	EU511_04865	-6.15	0	2709.78	38.25
Carboxyl-terminal protease-related protein CDS	EU511_05605	-6.14	0.0099	143.95	2.05
Aminopeptidase CDS	EU511_15960	-6.12	0	1454.22	20.89
hypothetical protein CDS	EU511_16695	-6.1	0	1592.79	23.32
Molybdopterin-guanine dinucleotide biosynthesis protein MobA CDS	EU511_06775	-6	0	943.29	14.71
N-formylglutamate deformylase (EC 3.5.1.68) CDS	EU511_00825	-5.97	6e-05	242.04	3.87
Conserved protein YcjX with nucleoside triphosphate hydrolase domain CDS	EU511_05055	-5.96	0	1674.11	27.01
FOG: TPR repeat CDS	EU511_02155	-5.95	0	946.27	15.24
D-xylose proton-symporter XylE CDS	EU511_07065	-5.94	3.3e-10	430.08	6.97
FIG002776: hypothetical protein CDS	EU511_07345	-5.85	0	1188.48	20.57
Uncharacterized protein conserved in bacteria, NMA0228-like CDS	EU511_09435	-5.76	0	864.09	15.93
Acetyltransferase, GNAT family CDS	EU511_14265	-5.62	0.004	170.7	3.47
hypothetical protein CDS	EU511_06945	-5.56	6.3e-06	278.05	5.87
putative membrane protein CDS	EU511_03410	-5.47	3e-10	422.75	9.55
diguanylate cyclase (GGDEF domain) CDS	EU511_06205	-5.43	5.7e-07	311.8	7.22
Translation initiation factor SUI1-related protein CDS	EU511_11705	-5.28	0	2128.9	54.91
ATP-dependent DNA helicase Rep CDS	EU511_01580	-5.24	1e-17	651.82	17.26
Hypothetical metal-binding enzyme, YcbL homolog CDS	EU511_09055	-5.23	0	1183.36	31.48
Periplasmic divalent cation tolerance protein cutA CDS	EU511_01040	-5.2	0	956.87	26.05
Type cbb3 cytochrome oxidase biogenesis protein CcoS, involved in heme b insertion CDS	EU511_09930	-5.18	0	904.43	24.9
N-carbamoylputrescine amidase (EC 3.5.1.53) CDS	EU511_18885	-5.16	5.6e-08	381.23	10.69
N-acetylglucosamine-regulated TonB-dependent outer membrane receptor CDS	EU511_00940	-5.1	0	2595.78	75.83
Arsenical-resistance protein ACR3 CDS	EU511_01910	-5.08	0.0014	186.35	5.48
Queuosine Biosynthesis QueE Radical SAM CDS	EU511_05715	-5.06	0	1113.74	33.49
Type IV fimbrial biogenesis protein PilY1 CDS	EU511_06450	-5.04	0.00045	191	5.83
putative orphan protein; putative membrane protein CDS	EU511_13305	-5.02	1.4e-10	440.17	13.53
Deoxyguanosinetriphosphate triphosphohydrolase (EC 3.1.5.1) CDS	EU511_06625	-4.95	1.1e-16	664.65	21.56
Putative esterase, FIGfam005057 CDS	EU511_14120	-4.94	0.00045	190.76	6.21
Protein containing plastocyanin/azurin family domain CDS	EU511_15660	-4.84	0.025	128.3	4.46
ATPase involved in DNA repair CDS	EU511_05935	-4.72	4.7e-15	628.55	23.88
Transcriptional regulator, AsnC family CDS	EU511_00260	-4.7	0	1110.7	42.79
Cell division protein BolA CDS	EU511_12435	-4.69	2.7e-13	518.42	20.11
Small-conductance mechanosensitive channel CDS	EU511_15625	-4.68	1.8e-14	609.43	23.78
hypothetical protein CDS	EU511_00810	-4.68	0.00052	206.58	8.01
hypothetical protein CDS	EU511_12270	-4.62	1.6e-05	272.3	11.06
FIG01023921: hypothetical protein CDS	EU511_06560	-4.61	1.1e-09	403.59	16.59
Adenylate cyclase (EC 4.6.1.1) CDS	EU511_02135	-4.58	1.9e-08	381.31	16.02
Endoglucanase precursor (EC 3.2.1.4) CDS	EU511_11955	-4.49	1.4e-14	622.61	27.73
hypothetical protein CDS	EU511_14595	-4.45	4e-13	560.44	25.66
SapC-like S-layer protein CDS	EU511_00950	-4.41	8.6e-07	311.97	14.64
putative secreted calmodulin-like protein CDS	EU511_00075	-4.41	0.0094	136.15	6.46
putative secreted calmodulin-like protein CDS	EU511_11265	-4.37	8.1e-10	406.53	19.63
Uncharacterized protein conserved in bacteria CDS	EU511_16775	-4.37	0	1146.11	55.48
Alpha-galactosidase (EC 3.2.1.22) CDS	EU511_00960	-4.37	3.7e-15	677.12	32.67
hypothetical protein CDS	EU511_17560	-4.36	4.9e-08	349.78	17
FIG008480: hypothetical protein CDS	EU511_18950	-4.34	4e-05	263.16	13
D-3-phosphoglycerate dehydrogenase (EC 1.1.1.95) CDS	EU511_11895	-4.32	0.00043	211.1	10.6
putative transcriptional regulator, AraC family CDS	EU511_18085	-4.25	7.2e-10	457.34	24.12
Glycine cleavage system transcriptional antiactivator GcvR CDS	EU511_05740	-4.19	1.4e-07	333.49	18.28
Galactokinase (EC 2.7.1.6) CDS	EU511_01100	-4.17	1.3e-08	381.79	21.23
Predicted sodium-dependent galactose transporter CDS	EU511_00955	-4.14	5.9e-08	379.57	21.59
NAD-dependent glyceraldehyde-3-phosphate dehydrogenase (EC 1.2.1.12) CDS	EU511_09240	-4.13	0	1716.71	97.78
Aerobic glycerol-3-phosphate dehydrogenase (EC 1.1.5.3) CDS	EU511_01080	-4.1	2.7e-09	427.98	24.99
Glucoamylase (EC 3.2.1.3) CDS	EU511_09280	-4.09	0.00033	211.07	12.41
conserved protein of unknown function CDS	EU511_09565	-4.09	0	1238.7	72.89
Potassium uptake protein TrkH CDS	EU511_00055	-4.08	0	1057.14	62.4
hypothetical protein CDS	EU511_08280	-4.05	1.8e-06	289.77	17.53
Type I restriction-modification system, restriction subunit R (EC 3.1.21.3) CDS	EU511_04200	-4.05	2.3e-11	539.28	32.62
Extracellular Matrix protein PelA CDS	EU511_12580	-4.04	9e-05	229.18	13.89
Bacterioferritin CDS	EU511_18220	-3.99	2.9e-16	797.83	50.31
Erythronate-4-phosphate dehydrogenase (EC 1.1.1.290) CDS	EU511_04870	-3.99	1.6e-14	722.98	45.34
FIG00921606: hypothetical protein CDS	EU511_12630	-3.92	2.5e-19	980.97	65
Putative esterase CDS	EU511_16420	-3.9	0.00089	193.02	12.94
hypothetical protein CDS	EU511_17830	-3.89	1.6e-06	306.92	20.76
hypothetical protein CDS	EU511_19970	-3.88	2.9e-07	356.16	24.11
CBSS-345074.3.peg.1627: Cysteine desulfurase (EC 2.8.1.7) CDS	EU511_00905	-3.87	0.026	132.19	9.02
Transcriptional regulator, TetR family CDS	EU511_03860	-3.85	3e-07	354.74	24.52
Hypothetical protein YggS, proline synthase co-transcribed bacterial homolog PROSC CDS	EU511_14200	-3.82	0.00082	201.45	14.22
fusaric acid resistance domain protein CDS	EU511_10860	-3.74	0.0077	164.43	12.32
Signal transduction histidine kinase CDS	EU511_13685	-3.7	1.5e-09	483.44	37.14
Holliday junction DNA helicase RuvA CDS	EU511_10240	-3.67	0.0022	186.38	14.67
Phenazine biosynthesis protein PhzF like CDS	EU511_16235	-3.65	0.00066	197.34	15.66
RNA polymerase sigma-70 factor CDS	EU511_13845	-3.61	5.3e-07	356.42	29.2
Tyrosine-specific transport protein CDS	EU511_11680	-3.59	0	1280.7	106.6
RNA methyltransferase, TrmA family CDS	EU511_04085	-3.48	0.0018	175.58	15.77
Oxidoreductase, N-terminal:Oxidoreductase, C-terminal CDS	EU511_01095	-3.46	0.0018	175.58	15.96
4-Hydroxy-2-oxoglutarate aldolase (EC 4.1.3.16) @ 2-dehydro-3-deoxyphosphogluconate aldolase (EC 4.1.2.14) CDS	EU511_09245	-3.45	4.8e-17	977.39	89.79
Prolyl oligopeptidase family protein CDS	EU511_12135	-3.44	0.0017	184.36	16.96
Oxaloacetate decarboxylase gamma chain (EC 4.1.1.3) CDS	EU511_13770	-3.43	2.9e-05	275.62	25.49
Ferrochelatase, protoheme ferro-lyase (EC 4.99.1.1) CDS	EU511_16795	-3.41	7.1e-05	254.68	23.92
D-erythrose-4-phosphate dehydrogenase (EC 1.2.1.72) CDS	EU511_13245	-3.4	0.00019	238.56	22.62
tryptophan halogenase, putative CDS	EU511_00945	-3.36	4.7e-06	309.75	30.12
NADPH dependent preQ0 reductase (EC 1.7.1.13) CDS	EU511_08160	-3.35	1.7e-07	423.69	41.42
Iron-containing alcohol dehydrogenase CDS	EU511_13345	-3.33	0.016	146.84	14.6
FIG00809136: hypothetical protein CDS	EU511_10250	-3.32	5.1e-07	415.31	41.5
Phosphoenolpyruvate carboxykinase [ATP] (EC 4.1.1.49) CDS	EU511_01340	-3.32	2.7e-16	974.55	97.36
Predicted membrane protein/domain CDS	EU511_17555	-3.32	0.0049	164.2	16.35
Patatin CDS	EU511_05255	-3.3	0.00047	197.45	20.07
ATP-dependent RNA helicase HrpA (EC 3.6.4.13) CDS	EU511_05845	-3.26	3.4e-05	270.2	28.33
carbonic anhydrase, family 3 CDS	EU511_00145	-3.24	3.2e-06	360.57	38.29
RNA polymerase sigma-70 factor CDS	EU511_19130	-3.24	2.5e-12	780.25	82.66
Aerotaxis sensor receptor protein CDS	EU511_11770	-3.21	3.4e-06	362.01	39.17
Probable acylaminoacyl-peptidase (EC 3.4.19.1) CDS	EU511_14445	-3.17	0.004	168.16	18.63
Ferric siderophore transport system, periplasmic binding protein TonB CDS	EU511_16100	-3.13	2e-05	312.16	35.74
Flagellar P-ring protein FlgI CDS	EU511_04360	-3.12	6.6e-07	404.35	46.47
21 kDa hemolysin precursor CDS	EU511_02865	-3.07	0.00027	237.72	28.28
DNA polymerase III delta prime subunit (EC 2.7.7.7) CDS	EU511_09705	-3.06	0.0036	158.92	19.05
LSU rRNA 2'-O-methyl-C2498 methyltransferase RlmM CDS	EU511_10935	-3.03	0.012	141.42	17.33
Various polyols ABC transporter, periplasmic substrate-binding protein CDS	EU511_08115	-3.01	0.012	137.72	17.1
Endo-1,4-beta-xylanase A precursor (EC 3.2.1.8) CDS	EU511_07015	-2.89	1.3e-08	609.09	81.92
Alcohol dehydrogenase (EC 1.1.1.1) CDS	EU511_19430	-2.86	0.00078	219.78	30.34
Ribosomal protein L11 methyltransferase (EC 2.1.1.-) CDS	EU511_14790	-2.83	0.0019	201.91	28.45
ABC-type multidrug transport system, permease component CDS	EU511_12815	-2.83	0.00088	244.64	34.49
Shikimate 5-dehydrogenase I alpha (EC 1.1.1.25) CDS	EU511_00135	-2.82	0.0094	155.46	21.97
Methyl-accepting chemotaxis protein I (serine chemoreceptor protein) CDS	EU511_01675	-2.79	0.01	160.18	23.13
FIG00950909: hypothetical protein CDS	EU511_15520	-2.79	0.028	128.14	18.55
hypothetical protein CDS	EU511_05350	-2.75	3.3e-05	328.53	48.91
putative secreted calmodulin-like protein CDS	EU511_11255	-2.72	9e-05	340.38	51.63
ATP-dependent protease HslV (EC 3.4.25.-) CDS	EU511_01745	-2.71	1.7e-05	369.89	56.4
hypothetical protein CDS	EU511_08580	-2.71	0.025	144.49	22.13
Methylcrotonyl-CoA carboxylase biotin-containing subunit (EC 6.4.1.4) CDS	EU511_08400	-2.68	0.00091	236.16	36.8
LSU ribosomal protein L31p @ LSU ribosomal protein L31p, zinc-dependent CDS	EU511_01760	-2.67	2.1e-15	1232.92	193.6
hypothetical protein CDS	EU511_10100	-2.65	0.005	187.86	30.01
Flavodoxin 2 CDS	EU511_13935	-2.6	0.024	137.72	22.7
Type cbb3 cytochrome oxidase biogenesis protein CcoG, involved in Cu oxidation CDS	EU511_01430	-2.47	0.011	172.4	31.17
Nudix hydrolase 3 (EC 3.6.1.-) CDS	EU511_03525	-2.44	0.0023	218.03	40.15
DedA family protein CDS	EU511_13300	-2.43	0.0023	217.84	40.51
Putative membrane protein CDS	EU511_18420	-2.39	0.012	156.86	29.97
Chemotaxis regulator - transmits chemoreceptor signals to flagelllar motor components CheY CDS	EU511_11880	-2.37	0.00012	357.4	68.97
5-Enolpyruvylshikimate-3-phosphate synthase (EC 2.5.1.19) CDS	EU511_08895	-2.37	6.2e-06	469.82	91.07
FIG00951502: hypothetical protein CDS	EU511_13080	-2.37	0.0053	194.76	37.71
Zn-dependent dipeptidase CDS	EU511_00630	-2.36	0.0024	230.67	44.83
NADPH quinone oxidoreductase CDS	EU511_09525	-2.34	2.8e-05	424.14	83.96
Oxaloacetate decarboxylase alpha chain (EC 4.1.1.3) CDS	EU511_13765	-2.34	0.0011	267.71	52.81
Pyruvate kinase (EC 2.7.1.40) CDS	EU511_09030	-2.33	4.9e-08	721.96	143.56
putative methyl-accepting chemotaxis protein CDS	EU511_18195	-2.32	0.012	180.42	36.1
FIG00952874: hypothetical protein CDS	EU511_07990	-2.3	0.028	150.19	30.54
Beta-glucosidase (EC 3.2.1.21) CDS	EU511_06650	-2.3	0.00026	334.39	67.65
Cytochrome O ubiquinol oxidase subunit II (EC 1.10.3.-) CDS	EU511_12380	-2.27	0.00027	335.27	69.7
hypothetical protein CDS	EU511_16380	-2.23	0.026	157.48	33.59
FMN adenylyltransferase (EC 2.7.7.2) / Riboflavin kinase (EC 2.7.1.26) CDS	EU511_11865	-2.22	1.9e-06	590.13	126.79
putative orphan protein CDS	EU511_01480	-2.21	0.012	176.33	38.08
Cold shock protein CspG CDS	EU511_16700	-2.2	8e-12	1159.23	252.23
diguanylate cyclase (GGDEF domain) CDS	EU511_05910	-2.2	0.026	153.06	33.4
Glucokinase (EC 2.7.1.2) CDS	EU511_09260	-2.17	0.012	193.91	42.94
LSU ribosomal protein L27p CDS	EU511_14545	-2.15	0	4736.77	1069.74
putative orphan protein CDS	EU511_13215	-2.14	0.0057	220.6	50
Riboflavin synthase eubacterial/eukaryotic (EC 2.5.1.9) CDS	EU511_13110	-2.12	0.027	157.39	36.24
Adenylosuccinate lyase (EC 4.3.2.2) CDS	EU511_07350	-2.1	6.8e-05	424.24	99.13
Cytochrome O ubiquinol oxidase subunit I (EC 1.10.3.-) CDS	EU511_12375	-2.08	0.0026	276.41	65.18
hypothetical protein CDS	EU511_17980	-2.08	0.027	156.58	37.03
Phospho-N-acetylmuramoyl-pentapeptide- transferase (EC 2.7.8.13) CDS	EU511_02970	-2.07	0.012	197.63	46.99
Heat shock protein 60 family co-chaperone GroES CDS	EU511_01030	-2.05	7e-05	470.86	113.74
FIG00949827: hypothetical protein CDS	EU511_02690	-1.99	0.026	183.99	46.31
Ketol-acid reductoisomerase (EC 1.1.1.86) CDS	EU511_04710	-1.99	1.3e-09	1053.71	264.97
rRNA small subunit 7-methylguanosine (m7G) methyltransferase GidB CDS	EU511_16525	-1.95	0.0054	264.41	68.46
Type I secretion system, membrane fusion protein LapC CDS	EU511_04275	-1.86	0.024	209.69	57.84
Enoyl-CoA hydratase (EC 4.2.1.17) CDS	EU511_03985	-1.85	0.053	171.22	47.51
3'-to-5' exoribonuclease RNase R CDS	EU511_03125	-1.79	0.053	165.6	48.03
Thioredoxin CDS	EU511_15930	-1.77	0.00028	444.68	130.01
hypothetical protein CDS	EU511_16290	-1.77	0.00025	495.21	145.39
Ribose-phosphate pyrophosphokinase (EC 2.7.6.1) CDS	EU511_11005	-1.76	2e-06	779.85	230.84
ATP synthase F0 sector subunit a CDS	EU511_16505	-1.76	0.01	249.72	73.66
D-threo-aldose 1-dehydrogenase (EC 1.1.1.122) CDS	EU511_19715	-1.74	0.02	247.8	74.05
Small-conductance mechanosensitive channel CDS	EU511_02165	-1.73	0.022	219.44	66.37
Ribonuclease PH (EC 2.7.7.56) CDS	EU511_01315	-1.73	0.052	168.18	50.76
Isoquinoline 1-oxidoreductase beta subunit (EC 1.3.99.16) CDS	EU511_12255	-1.71	0.0024	326.11	99.52
6-phosphogluconate dehydrogenase, decarboxylating (EC 1.1.1.44) CDS	EU511_09025	-1.71	0.0095	277.06	84.7
putative secreted calmodulin-like protein CDS	EU511_11260	-1.69	0.048	173.64	53.88
N-acetyl-gamma-glutamyl-phosphate reductase (EC 1.2.1.38) CDS	EU511_03795	-1.68	0.00012	538.14	168.21
TonB-dependent receptor; Outer membrane receptor for ferrienterochelin and colicins CDS	EU511_16780	-1.65	0.02	247.55	78.99
hypothetical protein CDS	EU511_10540	-1.65	0.01	250.73	79.78
hypothetical protein CDS	EU511_19820	-1.57	2.6e-06	880.97	296.09
COG1272: Predicted membrane protein hemolysin III homolog CDS	EU511_19095	-1.56	0.0073	331.95	112.84
LSU ribosomal protein L24p (L26e) CDS	EU511_15485	-1.56	4.5e-18	2984.94	1015.57
Peptide chain release factor 3 CDS	EU511_03745	-1.53	0.041	204.48	71.01
Outer membrane protein H precursor CDS	EU511_05165	-1.5	0.0013	475.34	167.86
Carbamoyl-phosphate synthase small chain (EC 6.3.5.5) CDS	EU511_06270	-1.48	0.00067	510.83	182.66
UDP-N-acetylglucosamine 1-carboxyvinyltransferase (EC 2.5.1.7) CDS	EU511_02805	-1.48	0.037	222.38	79.66
LSU ribosomal protein L21p CDS	EU511_14550	-1.47	1.4e-15	2749.19	994.06
Cytochrome O ubiquinol oxidase subunit III (EC 1.10.3.-) CDS	EU511_12370	-1.45	0.034	233.21	85.59
MSHA pilin protein MshB CDS	EU511_01975	1.44	0.018	98.21	266.59
Lipase-like protein CDS	EU511_09340	1.5	0.032	82.7	233.18
ABC-type phosphate transport system, periplasmic component CDS	EU511_04850	1.5	0.021	84.1	237.44
putative orphan protein CDS	EU511_02545	1.52	7.7e-08	357.88	1028.84
Cytochrome c-type biogenesis protein CcmG/DsbE, thiol:disulfide oxidoreductase CDS	EU511_04615	1.52	0.0018	128.98	369.26
FIG002188: hypothetical protein CDS	EU511_07470	1.56	0.001	141.24	415.11
putative peptidase M13 family protein CDS	EU511_01655	1.56	0.031	66.89	198.08
Thiamine biosynthesis protein thiI CDS	EU511_03865	1.61	0.025	57.15	173.99
Hypotehtical protein in Cytochrome oxidase biogenesis cluster CDS	EU511_15800	1.62	8.5e-11	443.93	1360.12
Neopullulanase (EC 3.2.1.135) CDS	EU511_09295	1.62	0.0089	85.48	262.77
PUTATIVE PERIPLASMIC PROTEIN CDS	EU511_14245	1.63	0.038	54.69	169.14
Transcriptional regulator, GntR family CDS	EU511_01065	1.68	0.00017	137.32	438.82
Proton/glutamate symporter CDS	EU511_09330	1.72	0.05	44.06	145.65
putative orphan protein CDS	EU511_03555	1.77	0.00025	114.65	391.27
FIG01056925: hypothetical protein CDS	EU511_07135	1.77	0.0071	68.07	232.32
Molybdenum cofactor biosynthesis protein MoaD CDS	EU511_06790	1.8	0.044	35.4	123.13
Predicted P-loop ATPase fused to an acetyltransferase COG1444 CDS	EU511_15395	1.8	0.007	61.56	214.14
Type I secretion system, outer membrane component LapE # AggA CDS	EU511_04285	1.8	0.00016	109.27	379.61
hypothetical protein CDS	EU511_07940	1.85	0.031	37.71	135.81
Phosphopentomutase (EC 5.4.2.7) CDS	EU511_16720	1.86	0.0088	50.35	183.14
Methyl-accepting chemotaxis protein CDS	EU511_09965	1.9	0.039	33.27	124.04
hypothetical protein CDS	EU511_08465	1.91	0.011	51.14	191.85
Xaa-Pro dipeptidase CDS	EU511_19440	1.91	0.023	40.91	153.79
Methyl-accepting chemotaxis protein CDS	EU511_01730	1.91	0.026	35.61	133.77
Isoquinoline 1-oxidoreductase alpha subunit (EC 1.3.99.16) CDS	EU511_12260	1.93	0.00034	83.66	317.69
Alkaline phosphodiesterase I (EC 3.1.4.1) / Nucleotide pyrophosphatase (EC 3.6.1.9) CDS	EU511_19960	1.94	0.013	46.83	179.23
hypothetical protein CDS	EU511_00925	1.96	8e-08	169.84	659.94
hypothetical protein CDS	EU511_08050	2	6.6e-09	184.33	738.06
Methylthioribose-1-phosphate isomerase (EC 5.3.1.23) CDS	EU511_00530	2	0.049	28.66	114.12
probable glycosyltransferase CDS	EU511_02325	2.01	9.5e-05	87.16	351.07
GGDEF domain family protein CDS	EU511_19235	2.01	0.05	28.72	115.26
Phosphoenolpyruvate synthase (EC 2.7.9.2) CDS	EU511_19660	2.04	1.5e-08	173.15	712.15
2-octaprenyl-6-methoxyphenol hydroxylase (EC 1.14.13.-) CDS	EU511_13615	2.04	0.008	46.76	191.84
Succinyl-CoA:3-ketoacid-coenzyme A transferase subunit B (EC 2.8.3.5) CDS	EU511_08415	2.06	0.0088	42.28	176.1
DNA ligase (EC 6.5.1.2) CDS	EU511_10840	2.06	1.4e-05	102.37	425.28
diguanylate cyclase/phosphodiesterase (GGDEF & EAL domains) with PAS/PAC sensor(s) CDS	EU511_11710	2.08	0.013	39.95	168.96
Outer membrane protein Imp, required for envelope biogenesis / Organic solvent tolerance protein precursor CDS	EU511_02450	2.09	7e-07	119.65	509.19
Sucrose-6-phosphate hydrolase (EC 3.2.1.B3) CDS	EU511_06960	2.12	0.011	37.34	162.73
diguanylate cyclase/phosphodiesterase (GGDEF & EAL domains) with PAS/PAC sensor(s) CDS	EU511_11520	2.14	0.0014	52.93	232.63
3-deoxy-D-manno-octulosonic acid kinase (EC 2.7.1.-) CDS	EU511_12935	2.15	0.00052	56.03	249.53
Chemotaxis response regulator protein-glutamate methylesterase CheB (EC 3.1.1.61) CDS	EU511_04540	2.15	2.5e-05	84.21	372.42
SSU ribosomal protein S17p (S11e) CDS	EU511_15200	2.18	0	3057.58	13820.3
Histidine ammonia-lyase (EC 4.3.1.3) CDS	EU511_08460	2.21	0.00025	60.06	278.09
2-amino-4-hydroxy-6- hydroxymethyldihydropteridine pyrophosphokinase (EC 2.7.6.3) CDS	EU511_13200	2.22	0.0071	33.62	156.32
ACT domain protein CDS	EU511_14980	2.23	1.4e-05	74.12	346.41
Integral membrane protein CDS	EU511_07680	2.24	2.5e-12	189.23	891.87
putative orphan protein CDS	EU511_16990	2.24	0.048	22.41	105.53
ABC-type amino acid transport/signal transduction systems, periplasmic component/domain CDS	EU511_18590	2.25	1.8e-14	224.65	1067.69
hypothetical protein CDS	EU511_13440	2.25	1.2e-05	81.11	386.33
Extracellular Matrix protein PelD CDS	EU511_12595	2.27	0.042	25.16	121.26
2-amino-3-ketobutyrate coenzyme A ligase (EC 2.3.1.29) CDS	EU511_12920	2.28	0.012	27.37	132.5
Catalase (EC 1.11.1.6) CDS	EU511_03310	2.29	0.00033	51.23	249.47
FIG01200150: hypothetical protein CDS	EU511_16670	2.31	0.014	27.73	137.67
FIG137360: hypothetical protein CDS	EU511_19665	2.32	0.024	26.22	130.78
hypothetical protein CDS	EU511_18840	2.34	9.8e-19	260.96	1316.47
Succinyl-CoA ligase [ADP-forming] beta chain (EC 6.2.1.5) CDS	EU511_03210	2.34	0.00076	46.21	233.73
hypothetical protein CDS	EU511_11270	2.36	0.038	18.91	96.79
GNAT family acetyltransferase YjcF CDS	EU511_07340	2.37	0.021	24.92	129.07
Cytidine deaminase (EC 3.5.4.5) CDS	EU511_18400	2.41	0.0053	29.96	159.39
hypothetical protein CDS	EU511_09140	2.41	5.4e-17	215.66	1146.73
1,4-alpha-glucan (glycogen) branching enzyme, GH-13-type (EC 2.4.1.18) CDS	EU511_19000	2.43	0.011	25.53	137.62
Multidrug resistance transporter, Bcr/CflA family CDS	EU511_06240	2.43	0.0038	28.52	152.95
FIG00949754: hypothetical protein CDS	EU511_19220	2.45	0.025	21.44	117.08
Methyl-accepting chemotaxis protein CDS	EU511_03510	2.49	0.039	14.96	83.4
hypothetical protein CDS	EU511_02190	2.5	0.00029	43.09	244.02
Sucrose phosphorylase (EC 2.4.1.7) CDS	EU511_18780	2.5	0.00063	34.9	197.45
hypothetical protein CDS	EU511_14410	2.5	0.0031	26.92	152.62
FIG01345364: inner membrane protein Yip1 CDS	EU511_04915	2.57	1.2e-06	62.63	371.7
T1SS secreted agglutinin RTX CDS	EU511_04295	2.57	0.0035	26.66	158.99
N-acetylmuramoyl-L-alanine amidase (EC 3.5.1.28) AmpD CDS	EU511_14630	2.59	1.6e-10	100.09	600.27
Bll5160 protein CDS	EU511_10600	2.6	0	312.72	1898.48
DinG family ATP-dependent helicase YoaA CDS	EU511_19355	2.6	0.0066	22.16	134.53
long-chain acyl-CoA synthetase CDS	EU511_16660	2.62	0.00074	30.78	188.89
Alginate biosynthesis protein AlgZ/FimS CDS	EU511_11840	2.64	0.00025	33.15	207.4
Histone acetyltransferase HPA2 and related acetyltransferases CDS	EU511_10910	2.64	9.3e-07	56.58	353.01
putative iron-regulated membrane protein CDS	EU511_18145	2.65	8.6e-05	39.93	250.22
hypothetical protein CDS	EU511_14985	2.67	0.0002	32.25	204.81
hypothetical protein CDS	EU511_17900	2.68	2.6e-06	49.86	319.03
twitching motility protein PilG CDS	EU511_02075	2.68	0.041	11.17	72.07
hypothetical protein CDS	EU511_16330	2.68	2.5e-06	49.66	317.8
Beta-hexosaminidase (EC 3.2.1.52) CDS	EU511_19830	2.69	0.0094	19.57	126.82
Ribosomal-protein-alanine acetyltransferase (EC 2.3.1.128) CDS	EU511_12750	2.69	0.0009	27.43	177.17
conserved protein of unknown function CDS	EU511_10605	2.74	3.7e-05	35.3	236.62
Bis(5'-nucleosyl)-tetraphosphatase (asymmetrical) (EC 3.6.1.17) CDS	EU511_00575	2.74	3.7e-09	70.84	474.09
virulence-associated E CDS	EU511_10285	2.77	0.035	10.45	71.84
Transcriptional regulator, GntR family domain / Aspartate aminotransferase (EC 2.6.1.1) CDS	EU511_00300	2.77	0.014	13.58	92.74
Uncharacterized iron-regulated protein CDS	EU511_19790	2.78	8.2e-05	31.22	214.56
cAMP-binding proteins - catabolite gene activator and regulatory subunit of cAMP-dependent protein kinases CDS	EU511_07105	2.79	0	205.88	1422.25
hypothetical protein CDS	EU511_03960	2.8	0.00072	25.73	179.27
FIG01062558: hypothetical protein CDS	EU511_14355	2.8	0.015	13.8	95.54
hypothetical protein CDS	EU511_12745	2.81	0.012	13.23	92.18
putative orphan protein CDS	EU511_07100	2.86	0.00046	24.03	174.24
hypothetical protein CDS	EU511_08810	2.88	4.3e-07	47.01	344.94
2-hydroxymuconic semialdehyde hydrolase (EC 3.7.1.9) CDS	EU511_08090	2.89	0.0066	13.86	103.06
FIG00949772: hypothetical protein CDS	EU511_09855	2.9	0.0056	16.08	119.59
Two-component response regulator CDS	EU511_03085	2.91	5.5e-13	84.01	630.85
Aerobic respiration control sensor protein arcB (EC 2.7.3.-) CDS	EU511_13720	2.92	0.00043	23.25	176.72
Survival protein SurA precursor (Peptidyl-prolyl cis-trans isomerase SurA) (EC 5.2.1.8) CDS	EU511_02445	2.92	7.9e-18	119.13	899.7
conserved protein of unknown function (similar to E. coli YacL) CDS	EU511_15380	2.92	0.0082	14.33	108.52
Flagellar regulatory protein FleQ CDS	EU511_04425	2.93	2e-07	43.99	335.89
hypothetical protein CDS	EU511_16260	2.94	0.042	10.47	80.42
hypothetical protein CDS	EU511_13940	2.94	0.042	10.47	80.42
putative orphan protein CDS	EU511_13570	2.95	0.00075	18.6	142.86
Cobalt-zinc-cadmium resistance protein CzcD CDS	EU511_18235	2.96	0.033	9.29	72.94
Ser/Thr protein phosphatase family protein, UDP-2,3-diacylglucosamine hydrolase (EC 3.6.1.-) homolog CDS	EU511_07715	2.96	3.7e-06	34.76	271.04
Deoxyribose-phosphate aldolase (EC 4.1.2.4) CDS	EU511_01235	2.99	1.6e-06	34.99	278.03
RNA polymerase sigma factor RpoE CDS	EU511_13575	3	0.0042	14.88	119.33
FIG01058191: hypothetical protein CDS	EU511_02065	3.01	1.4e-15	91.97	739.3
Multidrug resistance transporter, Bcr/CflA family CDS	EU511_12000	3.02	8e-06	30.63	249.74
Transcriptional regulator, LysR family, in formaldehyde detoxification operon CDS	EU511_09125	3.02	2.9e-07	41.1	333.86
Histone acetyltransferase HPA2 and related acetyltransferases CDS	EU511_06555	3.02	0.005	12.88	103.6
GENE II AND X PROTEINS CDS	EU511_05295	3.02	0.011	12.19	98.83
Transcription elongation factor GreB CDS	EU511_15680	3.04	8.6e-06	30.63	252.65
Lead, cadmium, zinc and mercury transporting ATPase (EC 3.6.3.3) (EC 3.6.3.5); Copper-translocating P-type ATPase (EC 3.6.3.4) CDS	EU511_17895	3.04	0.035	9.09	75.04
Methyl-accepting chemotaxis protein I (serine chemoreceptor protein) CDS	EY511_15760	3.05	0.0016	14.84	123.24
Sodium-type flagellar protein MotY CDS	EU511_11670	3.05	2.3e-05	27.88	231.52
DnaJ-like protein DjlA CDS	EU511_02465	3.06	0.0017	15.07	125.41
Zinc-regulated outer membrane receptor CDS	EU511_08975	3.09	0.00089	15.85	134.69
putative orphan protein CDS	EU511_19120	3.09	0.0039	11.97	102.11
hypothetical protein CDS	EU511_18855	3.09	0.0011	16.13	137.67
hypothetical protein CDS	EU511_01875	3.1	0	911.89	7823.22
Sensory box sensor/GGDEF/EAL domain protein CDS	EU511_17275	3.11	0.018	10.5	90.31
Choline-sulfatase (EC 3.1.6.6) CDS	EU511_08800	3.11	0	125.43	1081.11
putative membrane protein CDS	EU511_00580	3.13	0	127.98	1119.78
FIG00949703: hypothetical protein CDS	EU511_13780	3.14	1.4e-16	85.09	751.41
Transcriptional regulator, AraC family CDS	EU511_03185	3.16	0.039	8.98	80.42
Cytochrome c oxidase polypeptide III (EC 1.9.3.1) CDS	EU511_15815	3.17	0.00067	14.92	134.46
FIG00536496: hypothetical protein CDS	EU511_00175	3.21	0	110.32	1020.41
Phosphate regulon sensor protein PhoR (SphS) (EC 2.7.13.3) CDS	EU511_13225	3.25	4.2e-05	20.61	195.55
hypothetical protein CDS	EU511_17975	3.27	6.5e-09	38.9	374.34
hypothetical protein CDS	EU511_09650	3.28	5.2e-12	50.96	495.78
FIG01280259: hypothetical protein CDS	EU511_18320	3.29	3.8e-16	69.66	678.95
Mg(2+) transport ATPase protein C CDS	EU511_09170	3.3	0.038	7.96	78.8
Magnesium and cobalt efflux protein CorC CDS	EU511_15320	3.31	0.0001	17.02	168.96
Bis(5'-nucleosyl)-tetraphosphatase, symmetrical (EC 3.6.1.41) CDS	EU511_02425	3.34	1.9e-07	28.93	292.74
FIG00952345: hypothetical protein CDS	EU511_10445	3.37	6.9e-16	62.66	646.79
DNA replication terminus site-binding protein CDS	EU511_08520	3.37	0.0015	11.39	118.19
hypothetical protein CDS	EU511_18120	3.38	3.4e-13	50.66	526.77
2-keto-4-pentenoate hydratase (EC 4.2.1.80) CDS	EU511_08670	3.38	0.04	7.78	81.31
Peptidase, M23/M37 family CDS	EU511_11985	3.4	3.7e-12	44.21	468.82
hypothetical protein CDS	EU511_05100	3.4	0.037	7.53	78.3
4-Hydroxy-2-oxoglutarate aldolase (EC 4.1.3.16) @ 2-dehydro-3-deoxyphosphogluconate aldolase (EC 4.1.2.14) CDS	EU511_05565	3.41	1e-05	18.51	196.23
Methylisocitrate lyase (EC 4.1.3.30) CDS	EU511_09675	3.42	4.1e-09	31.6	338.57
putative membrane protein CDS	EU511_15340	3.42	0.015	7.97	86.13
Transcriptional regulator, LysR family CDS	EU511_06305	3.42	0.0058	8.73	93.82
diguanylate cyclase/phosphodiesterase (GGDEF & EAL domains) with PAS/PAC sensor(s) CDS	EU511_01705	3.44	5.5e-07	23.76	258.26
probable sugar transporter CDS	EU511_08565	3.46	0.037	7.02	77.93
DNA repair protein RadA CDS	EU511_03780	3.47	2.6e-08	28.29	313.28
Cob(I)alamin adenosyltransferase (EC 2.5.1.17) CDS	EU511_00370	3.48	0.0002	13.48	150.66
General secretion pathway protein M CDS	EU511_01405	3.49	0.00026	12.07	135.27
putative outer membrane protein CDS	EU511_14515	3.49	2.2e-11	38.41	429.57
Flagellar biosynthesis protein FlhA CDS	EU511_04505	3.49	1.4e-06	21.27	237.6
FIG00952397: hypothetical protein CDS	EU511_03720	3.5	0.0023	9.19	104.01
FIG002076: hypothetical protein CDS	EU511_06140	3.51	0.00063	11.45	130.82
osmotically inducible protein C CDS	EU511_12155	3.52	0.015	7.41	85.34
Nucleoside permease NupC CDS	EU511_16710	3.52	0	131.16	1506.95
3-oxoacyl-[acyl-carrier protein] reductase (EC 1.1.1.100) CDS	EU511_08730	3.53	4.1e-11	34.56	400.31
Putative membrane protein CDS	EU511_10875	3.54	1e-05	16.1	186.33
WD40-like Beta Propeller protein CDS	EU511_16265	3.54	0.00014	12.76	148.95
Endo-1,4-beta-xylanase A precursor (EC 3.2.1.8) CDS	EU511_06985	3.56	1.8e-06	18.73	220.03
conserved protein of unknown function CDS	EU511_13965	3.57	0.00042	10.61	126.72
Flagellar protein FlgJ [peptidoglycan hydrolase] (EC 3.2.1.-) CDS	EU511_04365	3.59	1.7e-10	30.52	368.69
Multimodular transpeptidase-transglycosylase (EC 2.4.1.129) (EC 3.4.-.-) CDS	EU511_12505	3.63	3e-10	29.2	361.87
Cytochrome oxidase biogenesis protein Cox11-CtaG, copper delivery to Cox1 CDS	EU511_15820	3.64	0.036	6.15	76.13
diguanylate cyclase/phosphodiesterase (GGDEF & EAL domains) with PAS/PAC sensor(s) CDS	EU511_15315	3.64	0.00016	10.78	135.71
serine/threonine protein kinase CDS	EU511_09230	3.66	0.0069	8.03	101.15
Biotin synthesis protein BioH CDS	EU511_15710	3.67	5e-08	22.14	281.42
Rare lipoprotein A precursor CDS	EU511_11210	3.68	6.9e-13	34.17	438.21
1-acyl-sn-glycerol-3-phosphate acyltransferase (EC 2.3.1.51) CDS	EU511_14100	3.69	1.5e-05	12.59	163.02
putative TonB-dependent receptor protein with OmpA-like transmembrane domain CDS	EU511_07730	3.69	1.4e-15	42.99	552.67
Peptidase, M13 family CDS	EU511_12390	3.7	5.6e-08	20.45	265.37
Acylamino-acid-releasing enzyme (EC 3.4.19.1) CDS	EU511_19840	3.72	5.6e-12	31.56	413.55
Helicase CDS	EU511_16855	3.72	5e-06	14.24	188.06
hypothetical protein CDS	EU511_13565	3.73	7.9e-14	35.67	475.02
putative hyperosmotically inducible periplasmic protein CDS	EU511_14885	3.76	0	138.97	1877.78
Fumarylacetoacetase (EC 3.7.1.2) CDS	EU511_11980	3.77	1.8e-16	42.28	579.21
4-hydroxyphenylpyruvate dioxygenase (EC 1.13.11.27) CDS	EU511_11975	3.77	0.0024	7.81	106.51
Predicted beta-glucoside specific TonB-dependent outer membrane receptor CDS	EU511_06925	3.77	0.016	6.47	88.33
S-adenosylmethionine decarboxylase proenzyme (EC 4.1.1.50), prokaryotic class 1A CDS	EU511_01180	3.78	0	60.29	825.55
Non-specific DNA-binding protein Dps / Iron-binding ferritin-like antioxidant protein / Ferroxidase (EC 1.16.3.1) CDS	EU511_03290	3.78	3.6e-10	24.9	339.85
ThiJ/PfpI family protein CDS	EU511_09625	3.79	9.7e-08	16.93	234.72
ApeH acylamino-acid-releasing enzyme (EC 3.4.19.1) CDS	EU511_15325	3.79	9.2e-06	13.09	182.05
Membrane alanine aminopeptidase N (EC 3.4.11.2) CDS	EU511_03045	3.79	2.3e-11	27.75	382.34
Multi antimicrobial extrusion protein (Na(+)/drug antiporter), MATE family of MDR efflux pumps CDS	EU511_07125	3.8	3.7e-07	15.49	215.54
putative peptidase CDS	EU511_05420	3.8	4.3e-17	42.08	586.01
Choline-sulfatase (EC 3.1.6.6) CDS	EU511_08550	3.8	0.015	6.05	85.18
probable membrane protein STY2112 CDS	EU511_08025	3.81	4.7e-08	17.57	245.43
Rare lipoprotein A precursor CDS	EU511_05185	3.81	3.7e-08	18.71	262.47
Putative threonine efflux protein CDS	EU511_12005	3.82	3.9e-13	30.4	427.9
putative calcium binding protein CDS	EU511_09360	3.84	4.7e-11	25.04	357.82
hypothetical protein CDS	EU511_13785	3.85	1.9e-16	38.4	553.99
hypothetical protein CDS	EU511_16595	3.87	0	45.9	670.85
hypothetical protein CDS	EU511_17595	3.87	0.033	5	72.47
Excinuclease ABC subunit A paralog of unknown function CDS	EU511_18020	3.88	1.1e-07	15.32	224.43
hypothetical protein CDS	EU511_15655	3.92	4.2e-06	11.93	178.62
hypothetical protein CDS	EU511_00775	3.93	0.0056	6.05	92.93
DNA-3-methyladenine glycosylase (EC 3.2.2.20) CDS	EU511_00880	3.93	8.9e-16	32.86	500.69
Na(+)-linked D-alanine glycine permease CDS	EU511_10450	3.93	3e-06	11.4	173.97
Cold shock protein CspA CDS	EU511_16360	3.93	0	70.02	1068.67
1,4-lactonase (EC 3.1.1.25) CDS	EU511_08740	3.94	1.3e-10	22.38	342.91
FIG004453: protein YceG like CDS	EU511_09715	3.96	4.1e-06	11.59	181.48
Fructose-bisphosphate aldolase class II (EC 4.1.2.13) CDS	EU511_13235	3.96	5.7e-12	24.54	382.83
conserved domain protein CDS	EU511_15580	3.99	8.2e-10	17.95	285.93
Sensory box histidine kinase CDS	EU511_13710	4	7.7e-11	21.37	342.18
FIG005548: transport protein CDS	EU511_07480	4.01	2.2e-17	33.77	544.18
hypothetical protein CDS	EU511_08535	4.01	5.4e-16	31.46	505.94
Putative sensory histidine kinase YfhA CDS	EU511_03575	4.02	1.2e-07	13.31	216.31
Ferric siderophore transport system, periplasmic binding protein TonB CDS	EU511_13820	4.02	2.6e-09	17.57	284.78
conserved protein of unknown function; putative membrane protein CDS	EU511_11525	4.03	1.1e-17	33.51	550.42
putative orphan lipoprotein CDS	EU511_19545	4.03	3.1e-16	30.68	500.63
hypothetical protein CDS	EU511_04295	4.03	1.7e-10	18.86	307.75
hypothetical protein CDS	EU511_02935	4.07	0	48.19	810.03
hypothetical protein CDS	EU511_04295	4.09	4.2e-06	9.55	163.03
Predicted signal transduction protein CDS	EU511_19025	4.13	9.5e-13	21.51	378.03
Thiazole biosynthesis protein ThiG CDS	EU511_02595	4.14	2e-09	15.47	272.79
Membrane fusion protein of RND family multidrug efflux pump CDS	EU511_06335	4.15	5.5e-06	9.7	172.61
D-xylose proton-symporter XylE CDS	EU511_08735	4.15	1.5e-06	9.88	176.45
hypothetical protein CDS	EU511_04295	4.18	4.4e-17	27.76	501.07
Extracellular Matrix protein PelE CDS	EU511_12600	4.19	0.001	6.64	121.83
Protein of unknown function DUF1212 CDS	EU511_17940	4.22	1.2e-14	23.24	434.9
FIG003551: hypothetical protein CDS	EU511_14215	4.25	0	29.44	558.82
DNA topoisomerase IB (poxvirus type) (EC 5.99.1.2) CDS	EU511_12625	4.25	0	26.73	508.82
Secreted protein containing N-terminal Zinc-dependent carboxypeptidase related domain CDS	EU511_15720	4.32	7.7e-10	12.79	255.22
Nitrogen regulatory protein P-II CDS	EU511_12515	4.36	0	28.91	596.21
Phosphomethylpyrimidine kinase (EC 2.7.4.7) / Thiamin-phosphate pyrophosphorylase (EC 2.5.1.3) CDS	EU511_02600	4.38	4.7e-06	7.97	166.98
FIG00952192: hypothetical protein CDS	EU511_19070	4.38	1.3e-09	11.84	247.08
Peptide transport system ATP-binding protein SapF CDS	EU511_05010	4.38	0	24.65	514.03
Dihydroorotate dehydrogenase (EC 1.3.3.1) CDS	EU511_07490	4.4	0	43.63	921
Type IV pilus biogenesis protein PilE CDS	EU511_16240	4.41	0	46.53	992.5
Deoxyguanosinetriphosphate triphosphohydrolase (EC 3.1.5.1) CDS	EU511_19955	4.42	1.1e-15	20.05	429.48
putative membrane protein CDS	EU511_16620	4.42	0.0064	4.67	98.23
Cobalt-zinc-cadmium resistance protein CzcA; Cation efflux system protein CusA CDS	EU511_13310	4.44	5.3e-09	10.41	228.54
Late competence protein ComEA, DNA receptor CDS	EU511_04650	4.45	9.4e-14	16.5	359.03
hypothetical protein CDS	EU511_11125	4.49	1.7e-06	8.08	180.62
Related to collagenase CDS	EU511_07285	4.51	0.0061	4.18	95.95
Glutathionylspermidine synthase (EC 6.3.1.8) / Glutathionylspermidine amidohydrolase (EC 3.5.1.78) CDS	EU511_03300	4.51	0	22.73	517.59
hypothetical protein CDS	EU511_08265	4.55	8.2e-11	11.51	268.32
Para-aminobenzoate synthase, aminase component (EC 2.6.1.85) CDS	EU511_05955	4.55	4.3e-07	7.81	183.6
MSHA pilin protein MshA CDS	EU511_01970	4.55	3e-10	11.17	264.49
Predicted b-glucoside-specific TonB-dependent outer membrane receptor CDS	EU511_17840	4.56	1.4e-05	6.68	157.25
Glycerol-3-phosphate acyltransferase (EC 2.3.1.15) CDS	EU511_15255	4.57	4.7e-08	8.71	208.89
diguanylate cyclase/phosphodiesterase (GGDEF & EAL domains) with PAS/PAC sensor(s) CDS	EU511_11405	4.59	5.4e-11	11.03	266.17
uncharacterized conserved membrane protein CDS	EU511_17890	4.59	0	47.35	1138.03
Glycerophosphoryl diester phosphodiesterase (EC 3.1.4.46) CDS	EU511_12060	4.62	1.2e-16	17.25	421.54
Beta-galactosidase (EC 3.2.1.23) CDS	EU511_13335	4.63	1.5e-07	7.94	198.23
Leucyl/phenylalanyl-tRNA--protein transferase (EC 2.3.2.6) CDS	EU511_08650	4.65	3.9e-17	17.09	432.56
Arginine/ornithine antiporter ArcD CDS	EU511_03105	4.65	4.8e-06	6.6	168.01
Cytochrome c oxidase polypeptide II (EC 1.9.3.1) CDS	EU511_15830	4.66	4e-05	5.72	145.12
Lipid IVA 3-deoxy-D-manno-octulosonic acid transferase (EC 2.4.99.12) [often with (EC 2.4.99.13) also] CDS	EU511_12965	4.66	4.6e-08	8.27	207.89
Hypothetical protein, ydbT homolog CDS	EU511_16270	4.66	3.9e-09	8.97	227.37
tRNA (guanosine(18)-2'-O)-methyltransferase (EC 2.1.1.34) CDS	EU511_10855	4.68	3.2e-16	15.63	400.85
hypothetical protein CDS	EU511_17835	4.68	4.8e-05	5.92	151.51
putative lipoprotein CDS	EU511_12450	4.7	0	37.86	980.21
2-dehydro-3-deoxygalactonokinase (EC 2.7.1.58) CDS	EU511_08710	4.71	4.8e-14	12.96	339.49
Predicted hydrolase of the alpha/beta-hydrolase fold CDS	EU511_10945	4.72	5.3e-06	6.42	170.95
Mobile element protein CDS	EU511_13650	4.73	0	17.09	456.86
Sensory histidine kinase BaeS CDS	EU511_10645	4.74	0.00094	4.47	117.59
TonB-dependent receptor CDS	EU511_08610	4.74	0.00011	4.98	132.58
hypothetical protein CDS	EU511_18025	4.79	0	52.44	1455.87
ABC transporter, periplasmic substrate-binding protein YnjB CDS	EU511_17870	4.8	5.2e-06	6.12	170.19
diguanylate cyclase/phosphodiesterase (GGDEF & EAL domains) with PAS/PAC sensor(s) CDS	EU511_03665	4.81	0	49.13	1375.44
Probable transcription regulator protein CDS	EU511_16770	4.81	5.6e-07	6.83	192.27
ABC transporter ATP-binding protein CDS	EU511_01495	4.84	0	34.76	997.49
Zinc metalloprotease (EC 3.4.24.-) CDS	EU511_05885	4.85	1.8e-07	7.01	203.41
hypothetical protein CDS	EU511_04290	4.85	3.6e-10	8.79	252.31
Cellulose synthase, putative CDS	EU511_11940	4.87	0	50.29	1475.54
ATP-dependent DNA helicase UvrD/PcrA CDS	EU511_19260	4.87	0	18.62	545.98
Ribosomal protein S6 modification protein-related protein CDS	EU511_09180	4.88	0.00014	4.69	140.89
D-Galactonate repressor DgoR CDS	EU511_08695	4.9	0	24.35	729.07
conserved protein of unknown function CDS	EU511_05465	4.91	0	26.39	791.51
Alginate lyase precursor (EC 4.2.2.3) CDS	EU511_05540	4.92	7.1e-17	13.02	393.68
Tyrosine recombinase XerC CDS	EU511_16060	4.92	0	25.07	754.48
Succinate-semialdehyde dehydrogenase [NAD] (EC 1.2.1.24); Succinate-semialdehyde dehydrogenase [NAD(P)+] (EC 1.2.1.16) CDS	EU511_03445	4.93	6.6e-14	10.68	324.95
glutamyl-Q-tRNA synthetase CDS	EU511_13190	4.93	0	19.89	603.29
UPF0337 protein yjbJ CDS	EU511_12250	4.94	0	66.01	2027.51
Electron transfer flavoprotein-ubiquinone oxidoreductase (EC 1.5.5.1) CDS	EU511_07740	4.95	1.3e-05	4.96	153.18
Ethanolamine permease CDS	EU511_16755	5	0.033	2.33	73.47
Quaternary ammonium compound-resistance protein SugE CDS	EU511_16115	5.04	0	33.4	1095.85
Cryptochrome CDS	EU511_12145	5.06	0.0025	3.21	108.38
Betaine aldehyde dehydrogenase (EC 1.2.1.8) CDS	EU511_18925	5.08	0	34.04	1150.65
hypothetical protein CDS	EU511_08665	5.09	1.2e-13	9.24	310.91
Bifunctional protein: zinc-containing alcohol dehydrogenase; quinone oxidoreductase ( NADPH:quinone reductase) (EC 1.1.1.-); Similar to arginate lyase CDS	EU511_19745	5.11	0	19.45	672.76
Galactonate dehydratase (EC 4.2.1.6) CDS	EU511_08745	5.11	0	14.03	486.19
Epoxyqueuosine (oQ) reductase QueG CDS	EU511_03090	5.16	0	15.13	537.77
Septum formation protein Maf CDS	EU511_02025	5.17	0	24.37	880.36
conserved protein of unknown function CDS	EU511_09210	5.18	2.4e-17	10.61	386.19
Alcohol dehydrogenase (EC 1.1.1.1) CDS	EU511_08180	5.2	0	13.16	483.58
Beta-glucosidase (EC 3.2.1.21) CDS	EU511_06500	5.22	0.0055	2.46	92.3
Beta-lactamase (EC 3.5.2.6) CDS	EU511_04795	5.22	5.3e-08	5.76	212.65
hypothetical protein CDS	EU511_08765	5.26	4.2e-07	4.72	183.11
hypothetical protein CDS	EU511_16950	5.26	2.5e-11	7.13	270.14
FIG00952325: hypothetical protein CDS	EU511_00320	5.29	0.0023	2.72	104.54
Potassium efflux system KefA protein / Small-conductance mechanosensitive channel CDS	EU511_13970	5.29	2.5e-11	6.83	269.46
hypothetical protein CDS	EU511_10640	5.31	8.4e-11	6.4	256.92
Membrane Protein Functionally coupled to the MukBEF Chromosome Partitioning Mechanism CDS	EU511_05995	5.32	2.1e-15	8.54	343.47
Transcriptional regulator, AraC family CDS	EU511_19730	5.35	0	9.29	382.18
Proposed peptidoglycan lipid II flippase MurJ CDS	EU511_15760	5.38	0	13.44	557.22
Glyoxalase family protein CDS	EU511_19775	5.39	0.00012	3.26	136.33
protein of unknown function DUF1328 CDS	EU511_13775	5.41	0	28.17	1197.65
Arginine N-succinyltransferase (EC 2.3.1.109) CDS	EU511_18960	5.47	1.5e-06	3.94	177.1
DUF2383 domain-containing protein CDS	EU511_09810	5.48	0	22.08	985.78
Ancient conserved domain protein 4 CDS	EU511_12555	5.48	0	11.53	511.89
Cytochrome c oxidase polypeptide I (EC 1.9.3.1) CDS	EU511_15825	5.51	0.0061	2.05	95.82
diguanylate cyclase/phosphodiesterase (GGDEF & EAL domains) with PAS/PAC sensor(s) CDS	EU511_18905	5.51	0	14.9	676.71
putative orphan protein CDS	EU511_02930	5.51	0	21.5	984.31
diguanylate cyclase/phosphodiesterase (GGDEF & EAL domains) with PAS/PAC sensor(s) CDS	EU511_10345	5.52	0	12.18	561.23
transcriptional regulator, LacI family CDS	EU511_07060	5.53	0	14.12	653.44
hypothetical protein CDS	EU511_08675	5.56	0.039	1.69	80.81
3-phytase precursor (EC 3.1.3.8) CDS	EU511_12335	5.58	2.9e-14	6.59	319.48
hypothetical protein CDS	EU511_12220	5.59	0	14.98	727.64
hypothetical protein CDS	EU511_11640	5.59	1.1e-09	4.88	238.56
diguanylate cyclase/phosphodiesterase (GGDEF & EAL domains) with PAS/PAC sensor(s) CDS	EU511_07910	5.59	4.2e-05	3	146.91
tRNA-(ms[2]io[6]A)-hydroxylase (EC 1.-.-.-) CDS	EU511_08035	5.59	0	22.81	1099.56
hypothetical protein CDS	EU511_08540	5.59	2.1e-12	6.14	294.79
Lysophospholipase (EC 3.1.1.5) CDS	EU511_00250	5.62	1e-09	4.7	234.33
2-dehydro-3-deoxyphosphogalactonate aldolase (EC 4.1.2.21) CDS	EU511_08705	5.66	0	7.89	396.18
Error-prone repair protein UmuD CDS	EU511_19575	5.67	4e-08	3.94	203.69
CDP-diacylglycerol--glycerol-3-phosphate 3-phosphatidyltransferase (EC 2.7.8.5) CDS	EU511_09145	5.68	4.9e-16	6.89	352.89
hypothetical protein CDS	EU511_18150	5.72	0	19.92	1048.26
Aminopeptidase N family protein, contains PDZ domain CDS	EU511_19240	5.74	0	30.15	1606.74
Type IV fimbrial biogenesis protein PilX CDS	EU511_06905	5.76	0	11.05	598.38
hypothetical protein CDS	EU511_01860	5.77	0.0058	1.78	93.84
5'-methylthioadenosine nucleosidase (EC 3.2.2.16) @ S-adenosylhomocysteine nucleosidase (EC 3.2.2.9) CDS	EU511_13735	5.78	0	54.23	2977.82
Heat shock (predicted periplasmic) protein YciM, precursor CDS	EU511_08870	5.8	0	30.9	1727.99
sugar, glucoside, polyol and carboxylate catabolism; polysaccharides degradation CDS	EU511_08805	5.8	0.015	1.47	84.93
Thymidine kinase (EC 2.7.1.21) CDS	EU511_18275	5.82	0	44.01	2486.28
diguanylate cyclase (GGDEF domain) with PAS/PAC sensor CDS	EU511_07295	5.83	0	10.26	584.88
Acriflavin resistance protein CDS	EU511_13635	5.86	0	161.85	9401.02
putative outermembrane protein CDS	EU511_13375	5.9	1.3e-08	3.55	216.03
TonB-dependent receptor CDS	EU511_08760	5.91	0	10.29	617.96
Sulfate permease CDS	EU511_06880	5.93	2.3e-11	4.39	267.38
TonB-dependent receptor CDS	EU511_03405	5.95	0	61.83	3834.11
Proline dipeptidase CDS	EU511_18375	5.95	0	28.1	1734.12
Predicted sucrose-specific TonB-dependent receptor CDS	EU511_17330	5.96	2.7e-17	5.94	367.86
Copper sensory histidine kinase CpxA CDS	EU511_14680	5.98	1.7e-12	4.61	289.42
Choline-sulfatase (EC 3.1.6.6) CDS	EU511_08600	6	0.033	1.05	73.39
Apolipoprotein N-acyltransferase (EC 2.3.1.-) / Copper homeostasis protein CutE CDS	EU511_11105	6.01	0	11.59	750.88
RND efflux system, inner membrane transporter CmeB CDS	EU511_18710	6.04	1.7e-07	3.11	201.16
Transposase and inactivated derivatives CDS	EU511_02415	6.06	1e-13	4.66	305.79
FIG00951866: hypothetical protein CDS	EU511_04800	6.15	4.3e-09	3.26	230.92
hypothetical protein CDS	EU511_07095	6.16	1.9e-15	4.74	341.41
5-methylthioribose kinase (EC 2.7.1.100) CDS	EU511_00525	6.18	0	25.49	1854.55
Glutathione-regulated potassium-efflux system ATP-binding protein CDS	EU511_00650	6.2	0	39.93	2923.01
Glycolate dehydrogenase (EC 1.1.99.14), subunit GlcD CDS	EU511_19650	6.24	0	26.8	2014.5
hypothetical protein CDS	EU511_06455	6.31	8.4e-11	3.29	256.68
hypothetical protein CDS	EU511_16935	6.39	0	33.62	2823.68
Na+/H+ antiporter CDS	EU511_19645	6.44	0.00091	1.36	116.15
Sucrose permease, major facilitator superfamily CDS	EU511_17315	6.45	4.7e-06	1.95	166.74
Putative transport system permease protein CDS	EU511_02050	6.47	0	7.81	694.46
DNA-damage-inducible protein F CDS	EU511_15735	6.53	0	11.56	1075.58
hypothetical protein CDS	EU511_08790	6.54	0	5.23	481.02
putative orphan protein; putative signal peptide CDS	EU511_15075	6.6	0	21.96	2122.73
hypothetical protein CDS	EU511_08120	6.63	0.00084	1.23	113.28
MSHA biogenesis protein MshK CDS	EU511_01940	6.63	2.9e-10	2.52	245.23
Transcriptional regulator CDS	EU511_01875	6.64	0	5.76	570.27
Predicted beta-glucoside transporter, GPH family CDS	EU511_06645	6.67	0	4.94	504.67
hypothetical protein CDS	EU511_07905	6.68	0	7.72	780.99
putative orphan protein CDS	EU511_05240	6.68	0	4.61	470.55
Aldehyde dehydrogenase (EC 1.2.1.3) CDS	EU511_08720	6.68	0	6.86	705.74
Siroheme synthase / Precorrin-2 oxidase (EC 1.3.1.76) / Sirohydrochlorin ferrochelatase (EC 4.99.1.4) / Uroporphyrinogen-III methyltransferase (EC 2.1.1.107) CDS	EU511_06840	6.75	0	3.78	409.79
ABC transporter permease CDS	EU511_06185	6.75	1.6e-12	2.61	286.78
MSHA biogenesis protein MshH CDS	EU511_01915	6.77	4e-09	2.01	228.46
ABC transporter, permease protein YnjC CDS	EU511_17865	6.79	0.0024	0.93	105.64
conserved protein of unknown function CDS	EU511_13985	6.8	0	77.8	8665.87
FIG01074088: hypothetical protein CDS	EU511_13285	6.83	0	4.94	563.68
Predicted mannitol permease CDS	EU511_17745	6.86	0	13.28	1550.14
Predicted phosphatases CDS	EU511_19860	6.9	0	5.28	636.06
Putative threonine efflux protein CDS	EU511_17965	6.9	0	5.28	638.31
Transcriptional activator of cad operon CDS	EU511_17030	6.93	0	10.38	1260.03
Choline-sulfatase (EC 3.1.6.6) CDS	EU511_08750	7.03	0	4.6	597.46
FIG00710921: hypothetical protein CDS	EU511_05725	7.04	0	5.59	730.7
hypothetical protein CDS	EU511_09155	7.05	4.9e-16	2.76	352.89
Cold-shock DNA-binding domain CDS	EU511_17430	7.09	0	12.77	1738.76
Coproporphyrinogen III oxidase, oxygen-independent (EC 1.3.99.22) CDS	EU511_01635	7.21	1.8e-15	2.38	339.35
Pectin degradation protein KdgF CDS	EU511_05550	7.22	0	23.68	3523.17
FIG000605: protein co-occurring with transport systems (COG1739) CDS	EU511_00050	7.22	0	13.28	1988.88
N-acetylglucosamine-regulated TonB-dependent outer membrane receptor CDS	EU511_08690	7.22	0	2.87	427.35
Small-conductance mechanosensitive channel CDS	EU511_03305	7.28	0	5.87	920.92
Type cbb3 cytochrome oxidase biogenesis protein CcoG, involved in Cu oxidation CDS	EU511_10370	7.29	8.4e-17	2.37	357.8
Flagellar biosynthesis protein FliQ CDS	EU511_04490	7.36	0	21.18	3482.21
hypothetical protein CDS	EU511_15020	7.4	0	8.71	1484.99
glycoside hydrolase, family 16 CDS	EU511_08770	7.42	9.6e-11	1.56	261.03
Alkyl hydroperoxide reductase protein C (EC 1.6.4.-) CDS	EU511_18110	7.43	0	11.47	1973.5
hypothetical protein CDS	EU511_18980	7.48	0	3.11	545.62
Aminomethyltransferase (glycine cleavage system T protein) (EC 2.1.2.10) CDS	EU511_03145	7.54	0	2.72	498.32
FIG074102: hypothetical protein CDS	EU511_19760	7.66	0	2.1	423.37
TonB-dependent receptor CDS	EU511_14495	7.75	0	3.94	859.78
Collagenase and related proteases CDS	EU511_12540	7.79	0	5.19	1143.89
Xylulose kinase (EC 2.7.1.17) CDS	EU511_07045	7.9	0.00012	0.56	136.71
Transcriptional regulator, VCA0231 ortholog CDS	EU511_13350	8.14	0	9.11	2587.37
Beta-glucanase precursor (EC 3.2.1.73) CDS	EU511_08680	8.2	0	5.48	1622.73
diguanylate cyclase/phosphodiesterase (GGDEF & EAL domains) with PAS/PAC sensor(s) CDS	EU511_06005	8.23	0	2.14	629.28
DNA-binding protein HU-alpha CDS	EU511_09630	8.32	0	12.1	3835.85
TonB system biopolymer transport component; Chromosome segregation ATPase CDS	EU511_19485	8.32	0	2.17	670.12
diguanylate cyclase/phosphodiesterase (GGDEF & EAL domains) with PAS/PAC sensor(s) CDS	EU511_11075	8.37	2.6e-14	1.03	315.91
PREDICTED: hypothetical protein CDS	EU511_12130	8.38	2.8e-14	1.02	317.91
Alginate biosynthesis regulatory protein AlgR CDS	EU511_11835	8.41	0	4.66	1562.69
Signal transduction histidine kinase CDS	EU511_12530	8.43	1e-10	0.76	263.19
mandelate racemase/muconate lactonizing enzyme family protein CDS	EU511_08715	8.54	0	2.81	1068.79
hypothetical protein CDS	EU511_00780	8.75	0	2.54	1071.49
hypothetical protein CDS	EU511_00375	8.9	0	6.05	2922.06
Homocysteine S-methyltransferase (EC 2.1.1.10) CDS	EU511_16405	9.3	0	5.86	3717.11
hypothetical protein CDS	EU511_08775	9.3	0	1.83	1200.97
Lipid A export ATP-binding/permease protein MsbA CDS	EU511_15610	9.44	0	12.4	8619.7
FIG00729359: hypothetical protein CDS	EU511_18465	9.52	0	0.52	420.89
NnrS protein involved in response to NO CDS	EU511_15885	9.68	0	1.33	1095.47
hypothetical protein CDS	EU511_08230	9.76	0	2.03	1818.67
putative orphan protein CDS	EU511_19550	9.83	0	5.79	5202.47
hypothetical protein CDS	EU511_14565	10.69	0	4.78	7866.25
putative membrane protein CDS	EU511_18100	11.41	0	2.03	5710.89
uncharacterized conserved secreted protein CDS	EU511_05485	12.34	0	103.47	536458
putative membrane protein CDS	EU511_18535	1000000	0.0045	0	83.33
Cysteine desulfurase CsdA-CsdE, sulfur acceptor protein CsdE CDS	EU511_07560	1000000	8.2e-10	0	225.63
hypothetical protein CDS	EU511_07860	1000000	0	0	1063.61
hypothetical protein CDS	EU511_08225	1000000	0.011	0	72.89
putative permease CDS	EU511_18630	1000000	0	0	619.52
Uncharacterized ABC transporter, auxiliary component YrbC CDS	EU511_05770	1000000	1.3e-08	0	213.54
Sensory transduction histidine kinase CDS	EU511_06815	1000000	0.00081	0	111.79
hypothetical protein CDS	EU511_06995	1000000	0	0	16756
Transaldolase (EC 2.2.1.2) CDS	EU511_07035	1000000	4.1e-13	0	293.92
FIG00951871: hypothetical protein CDS	EU511_00510	1000000	0.0044	0	81.91
Alpha/beta hydrolase fold precursor CDS	EU511_08955	1000000	1.4e-12	0	279.9
putative orphan protein CDS	EU511_14940	1000000	0.0021	0	101.43
Glyoxalase family protein CDS	EU511_14895	1000000	0	0	3720.45
Stress induced hydrophobic peptide CDS	EU511_14880	1000000	3.6e-07	0	175.34
putative orphan protein CDS	EU511_06440	1000000	0	0	3385.71
putative orphan protein CDS	EU511_02925	1000000	3.6e-16	0	341.31
putative phage shock protein C CDS	EU511_02665	1000000	0	0	595.95
TonB-dependent receptor CDS	EU511_08780	1000000	0	0	888.52
